# Supplementary material for: Previous Usutu Virus Exposure Partially Protects Magpies (Pica pica) against West Nile Virus Disease But Does Not Prevent Horizontal Transmission
Source: Viruses. 2021 Jul 20;13(7):1409. doi: 10.3390/v13071409 (PMC8310384; doi:10.3390/v13071409)
Supplement: Supplementary file 1 [file viruses-13-01409-s001.zip]

Archive with 1 entries (1 files):
- viruses-1270571-supplementary.pdf
